# Supplementary material for: Minimal Increase Network Coding for Dynamic Networks
Source: PLoS One. 2016 Feb 11;11(2):e0148725. doi: 10.1371/journal.pone.0148725 (PMC4750993; doi:10.1371/journal.pone.0148725)
Supplement: S1 Fig — (TXT) [file pone.0148725.s001.txt]

Figure 2:
MINC
	64KB	128KB	256KB	512KB	1024KB	2048KB
1	2.746	3.82	4.778	4.364	3.704	4.682
2	2.782	3.782	4.89	4.48	3.556	4.802
3	2.846	3.888	4.826	4.334	3.636	4.78
4	2.882	3.79	4.842	4.42	3.624	4.782
5	2.784	3.86	4.882	4.482	3.732	4.686
6	2.718	3.758	4.844	4.436	3.696	4.782
7	2.832	3.784	4.768	4.33	3.682	4.814
8	2.726	3.83	4.754	4.344	3.708	4.684
9	2.9	3.78	4.852	4.374	3.718	4.69
10	2.758	3.776	4.76	4.498	3.684	4.84
Avg	2.7974	3.8068	4.8196	4.4062	3.674	4.7542

RLNC
	64KB	128KB	256KB	512KB	1024KB	2048KB
1	0.563	0.633	0.853	0.884	1.258	1.69
2	0.513	0.588	0.771	0.867	1.203	1.688
3	0.559	0.631	0.808	0.872	1.263	1.699
4	0.567	0.597	0.842	0.841	1.297	1.655
5	0.529	0.65	0.864	0.814	1.22	1.728
6	0.578	0.577	0.774	0.809	1.227	1.698
7	0.585	0.586	0.803	0.803	1.297	1.663
8	0.588	0.556	0.831	0.823	1.201	1.635
9	0.527	0.59	0.818	0.887	1.263	1.691
10	0.561	0.578	0.795	0.811	1.299	1.667
Avg	0.557	0.5986	0.8159	0.8411	1.2528	1.6814
