# Supplementary material for: Minimal Increase Network Coding for Dynamic Networks
Source: PLoS One. 2016 Feb 11;11(2):e0148725. doi: 10.1371/journal.pone.0148725 (PMC4750993; doi:10.1371/journal.pone.0148725)
Supplement: S2 Fig — (TXT) [file pone.0148725.s002.txt]

Figure 3
MINC
	0	10	20	30	40	50	60	70	80	90	100	110	120	130	140	150	160	170	180	190	200	210	220	230	240	250	260	270	280	290	300	310	320	330	340	350	360	370	380	390	400	410	420	430	440	450	460	470	480
1	0	0	0.0022	0.0084	0.0186	0.028	0.036	0.0536	0.0599	0.0668	0.0679	0.0705	0.0758	0.0783	0.1358	0.1784	0.2008	0.2764	0.3028	0.3964	0.4696	0.4632	0.5148	0.6128	0.7532	0.8	0.8376	0.9055	0.9532	0.9876	0.9834	1	1	1	1	1	1	1	1	1	1	1	1	1	1	1	1	1	1
2	0	0	0.0024	0.0074	0.0174	0.026	0.0365	0.0524	0.0611	0.0659	0.0697	0.0705	0.0748	0.0789	0.1342	0.1796	0.2008	0.2748	0.3068	0.404	0.476	0.482	0.516	0.5852	0.7432	0.7808	0.8216	0.9031	0.9475	0.9894	0.9912	1	1	1	1	1	1	1	1	1	1	1	1	1	1	1	1	1	1
3	0	0	0.0028	0.0076	0.0186	0.0255	0.038	0.056	0.0605	0.0677	0.0691	0.0696	0.0746	0.0798	0.1342	0.1804	0.2	0.2716	0.3108	0.392	0.4468	0.4652	0.5392	0.6164	0.732	0.8156	0.8496	0.9064	0.94	0.9774	0.984	1	1	1	1	1	1	1	1	1	1	1	1	1	1	1	1	1	1
4	0	0	0.0022	0.0088	0.0186	0.028	0.0355	0.0506	0.0608	0.0665	0.0688	0.072	0.0746	0.081	0.1354	0.1784	0.1992	0.2716	0.3056	0.3852	0.4512	0.4836	0.5168	0.6004	0.7544	0.8196	0.8496	0.9022	0.9655	0.9639	0.9906	1	1	1	1	1	1	1	1	1	1	1	1	1	1	1	1	1	1
5	0	0	0.0032	0.0088	0.019	0.027	0.0365	0.0548	0.0593	0.0674	0.0694	0.0696	0.0756	0.0783	0.1342	0.178	0.2016	0.2748	0.2912	0.402	0.4452	0.4692	0.5388	0.6144	0.7556	0.8156	0.8364	0.8971	0.9544	0.9696	0.9876	1	1	1	1	1	1	1	1	1	1	1	1	1	1	1	1	1	1
6	0	0	0.0034	0.008	0.0176	0.028	0.0375	0.0524	0.0596	0.0653	0.0694	0.072	0.0754	0.081	0.135	0.1804	0.2016	0.2716	0.3204	0.3992	0.4756	0.4944	0.518	0.5976	0.7204	0.786	0.8284	0.9127	0.9487	0.972	0.9978	1	1	1	1	1	1	1	1	1	1	1	1	1	1	1	1	1	1
7	0	0	0.004	0.007	0.018	0.0275	0.0395	0.0542	0.0611	0.0662	0.0688	0.0696	0.0746	0.0792	0.1354	0.1796	0.2012	0.2764	0.3168	0.3704	0.4568	0.468	0.5164	0.5944	0.7512	0.8068	0.82	0.9175	0.9523	0.9771	0.993	1	1	1	1	1	1	1	1	1	1	1	1	1	1	1	1	1	1
8	0	0	0.003	0.0086	0.0188	0.029	0.0395	0.0506	0.0617	0.0674	0.0697	0.0717	0.0748	0.0792	0.1362	0.1812	0.2	0.2716	0.3276	0.3744	0.4488	0.4656	0.5432	0.6168	0.7564	0.7852	0.8112	0.9151	0.964	0.9816	0.9882	1	1	1	1	1	1	1	1	1	1	1	1	1	1	1	1	1	1
9	0	0	0.0038	0.0074	0.017	0.025	0.037	0.053	0.0608	0.0662	0.0694	0.0714	0.0754	0.0801	0.135	0.1816	0.2012	0.2756	0.3196	0.4024	0.4428	0.4776	0.5484	0.6084	0.7496	0.8136	0.8464	0.9142	0.94	0.9696	1	1	1	1	1	1	1	1	1	1	1	1	1	1	1	1	1	1	1
10	0	0	0.0026	0.0072	0.0174	0.0265	0.0365	0.0512	0.0599	0.068	0.0676	0.0705	0.0754	0.0804	0.1338	0.1784	0.2008	0.2716	0.2952	0.3724	0.4792	0.4812	0.5176	0.5904	0.7292	0.7884	0.8284	0.8998	0.9493	0.9885	0.9986	1	1	1	1	1	1	1	1	1	1	1	1	1	1	1	1	1	1
Avg	0	0	0.00296	0.00792	0.0181	0.02705	0.03725	0.05288	0.06047	0.06674	0.06898	0.07074	0.0751	0.07962	0.13492	0.1796	0.20072	0.2736	0.30968	0.38984	0.4592	0.475	0.52692	0.60368	0.74452	0.80116	0.83292	0.90736	0.95149	0.97767	0.99144	1	1	1	1	1	1	1	1	1	1	1	1	1	1	1	1	1	1
RLNC
	0	10	20	30	40	50	60	70	80	90	100	110	120	130	140	150	160	170	180	190	200	210	220	230	240	250	260	270	280	290	300	310	320	330	340	350	360	370	380	390	400	410	420	430	440	450	460	470	480
1	0	0	0.0029	0.0087	0.0196	0.029	0.0424	0.0532	0.0644	0.068	0.0679	0.0705	0.075	0.0783	0.1162	0.1294	0.1488	0.1715	0.1816	0.238	0.3212	0.3756	0.4684	0.5128	0.6026	0.6783	0.7151	0.7758	0.8416	0.8418	0.9146	0.929	0.9546	0.9842	1	1	1	1	1	1	1	1	1	1	1	1	1	1	1
2	0	0	0.0029	0.0091	0.019	0.0306	0.0424	0.0512	0.062	0.0656	0.0682	0.0711	0.0754	0.0807	0.119	0.1298	0.1484	0.1724	0.1824	0.212	0.3312	0.3748	0.4596	0.5256	0.5903	0.6726	0.7172	0.7614	0.852	0.8592	0.9106	0.9218	0.9692	0.9956	1	1	1	1	1	1	1	1	1	1	1	1	1	1	1
3	0	0	0.0039	0.0087	0.0196	0.0298	0.0428	0.0516	0.0647	0.0677	0.0685	0.0714	0.0756	0.0786	0.1174	0.1298	0.1504	0.1724	0.1812	0.2492	0.3316	0.3892	0.4472	0.5144	0.6188	0.684	0.7178	0.7587	0.8432	0.8488	0.9188	0.9184	0.958	1	1	1	1	1	1	1	1	1	1	1	1	1	1	1	1
4	0	0	0.0027	0.0085	0.02	0.0298	0.0424	0.0504	0.0623	0.065	0.0682	0.0714	0.0758	0.0798	0.1174	0.1302	0.1508	0.1703	0.182	0.2104	0.3332	0.3772	0.4572	0.494	0.6158	0.6873	0.7136	0.7656	0.8516	0.8576	0.922	0.9156	0.9516	0.9858	1	1	1	1	1	1	1	1	1	1	1	1	1	1	1
5	0	0	0.0019	0.0097	0.0184	0.0274	0.0428	0.0528	0.0638	0.0668	0.0691	0.0717	0.0758	0.0783	0.1166	0.1294	0.1484	0.1727	0.1822	0.2388	0.3124	0.3508	0.4696	0.5036	0.6125	0.6684	0.7211	0.753	0.8428	0.8458	0.9156	0.9198	0.9646	0.9928	1	1	1	1	1	1	1	1	1	1	1	1	1	1	1
6	0	0	0.0035	0.0093	0.0196	0.0294	0.0408	0.0508	0.062	0.065	0.0694	0.0699	0.0744	0.0792	0.1158	0.1298	0.1492	0.1715	0.1812	0.236	0.3264	0.3648	0.478	0.502	0.5981	0.6702	0.7247	0.7656	0.8444	0.8536	0.9118	0.9168	0.9536	0.995	1	1	1	1	1	1	1	1	1	1	1	1	1	1	1
7	0	0	0.0035	0.0099	0.019	0.0278	0.0416	0.0524	0.0623	0.068	0.0682	0.0714	0.0758	0.0795	0.1182	0.1306	0.1512	0.1721	0.182	0.2116	0.3192	0.3864	0.4448	0.4912	0.5912	0.6645	0.7301	0.7677	0.8368	0.8576	0.9186	0.9152	0.9592	0.9894	1	1	1	1	1	1	1	1	1	1	1	1	1	1	1
8	0	0	0.0031	0.0095	0.0194	0.0294	0.0404	0.0524	0.0638	0.068	0.0697	0.0699	0.0754	0.0798	0.1186	0.129	0.1508	0.1721	0.1816	0.2176	0.3156	0.3844	0.4628	0.498	0.6086	0.6609	0.7238	0.7719	0.8376	0.854	0.9064	0.9228	0.9578	0.9834	1	1	1	1	1	1	1	1	1	1	1	1	1	1	1
9	0	0	0.0027	0.0093	0.019	0.0302	0.04	0.0504	0.0641	0.0677	0.0682	0.0693	0.076	0.0801	0.1178	0.1304	0.1484	0.1715	0.183	0.2472	0.3356	0.366	0.4628	0.5216	0.5951	0.6642	0.7382	0.7581	0.8544	0.8564	0.91	0.9258	0.9674	0.9824	1	1	1	1	1	1	1	1	1	1	1	1	1	1	1
10	0	0	0.0021	0.0093	0.0192	0.0298	0.044	0.0516	0.0623	0.0671	0.0691	0.0693	0.0752	0.0801	0.1158	0.1302	0.1488	0.1709	0.1826	0.232	0.316	0.3876	0.4768	0.5156	0.5984	0.6705	0.7349	0.765	0.8386	0.8524	0.9136	0.925	0.9528	0.9868	1	1	1	1	1	1	1	1	1	1	1	1	1	1	1
Avg	0	0	0.00292	0.0092	0.01928	0.02932	0.04196	0.05168	0.06317	0.06689	0.06865	0.07059	0.07544	0.07944	0.11728	0.12986	0.14952	0.17174	0.18198	0.22928	0.32424	0.37568	0.46272	0.50788	0.60314	0.67209	0.72365	0.76428	0.8443	0.85272	0.9142	0.92102	0.95888	0.98954	1	1	1	1	1	1	1	1	1	1	1	1	1	1	1
8-sparse NC
	0	10	20	30	40	50	60	70	80	90	100	110	120	130	140	150	160	170	180	190	200	210	220	230	240	250	260	270	280	290	300	310	320	330	340	350	360	370	380	390	400	410	420	430	440	450	460	470	480
1	0	0	0.0047	0.0073	0.017	0.031	0.039	0.0504	0.0633	0.0656	0.0694	0.0702	0.0756	0.0796	0.085	0.0917	0.1392	0.1906	0.2708	0.3204	0.3216	0.3944	0.4162	0.4652	0.5192	0.5976	0.6939	0.7232	0.8146	0.8163	0.8784	0.8966	0.9118	0.9208	0.9334	0.9502	0.9931	1	1	1	1	1	1	1	1	1	1	1	1
2	0	0	0.0057	0.0071	0.0172	0.032	0.0418	0.0508	0.0636	0.0662	0.07	0.0699	0.0748	0.079	0.0846	0.0908	0.1404	0.1915	0.2698	0.3152	0.328	0.3804	0.4171	0.468	0.5147	0.6099	0.7131	0.7103	0.8124	0.8346	0.8616	0.8958	0.9142	0.9178	0.9408	0.9536	0.9724	1	1	1	1	1	1	1	1	1	1	1	1
3	0	0	0.0055	0.0087	0.0178	0.0305	0.039	0.0528	0.0654	0.0659	0.0685	0.0711	0.0744	0.0792	0.085	0.0893	0.1396	0.1915	0.271	0.32	0.3444	0.3984	0.4195	0.462	0.5051	0.5961	0.6984	0.737	0.8078	0.8148	0.8626	0.8824	0.9178	0.9326	0.9332	0.9634	0.9793	1	1	1	1	1	1	1	1	1	1	1	1
4	0	0	0.0057	0.0071	0.0168	0.0315	0.0422	0.0536	0.0657	0.0671	0.0679	0.0708	0.076	0.0792	0.0838	0.0896	0.14	0.1909	0.2702	0.3036	0.3104	0.3892	0.4102	0.4796	0.5126	0.5952	0.7097	0.7103	0.818	0.8184	0.8788	0.8838	0.907	0.9264	0.9436	0.959	0.9736	1	1	1	1	1	1	1	1	1	1	1	1
5	0	0	0.0057	0.0077	0.0174	0.03	0.0402	0.0536	0.0651	0.0677	0.0676	0.0693	0.0756	0.0788	0.083	0.0893	0.1408	0.1918	0.2706	0.32	0.3104	0.402	0.4075	0.4612	0.5009	0.5994	0.6954	0.7127	0.8178	0.8217	0.8672	0.892	0.9204	0.9276	0.9334	0.9462	0.9895	1	1	1	1	1	1	1	1	1	1	1	1
6	0	0	0.0041	0.0085	0.0162	0.0315	0.0418	0.054	0.063	0.0665	0.07	0.0705	0.0754	0.0782	0.0838	0.0908	0.14	0.1918	0.2696	0.3292	0.3192	0.408	0.4186	0.4528	0.5093	0.5886	0.6918	0.7286	0.8022	0.8358	0.8602	0.8802	0.918	0.9264	0.9448	0.9488	0.9805	1	1	1	1	1	1	1	1	1	1	1	1
7	0	0	0.0041	0.0073	0.0166	0.027	0.0402	0.052	0.0645	0.0653	0.0691	0.0705	0.0748	0.0786	0.0842	0.0914	0.14	0.1918	0.2692	0.2992	0.336	0.3776	0.4246	0.4864	0.5039	0.5934	0.717	0.7202	0.808	0.8187	0.8742	0.8966	0.9152	0.9218	0.9392	0.963	0.997	1	1	1	1	1	1	1	1	1	1	1	1
8	0	0	0.0039	0.0073	0.0166	0.0295	0.0426	0.0508	0.0651	0.0665	0.0673	0.0714	0.0758	0.078	0.0846	0.0896	0.1388	0.1927	0.2698	0.2984	0.3144	0.4056	0.427	0.484	0.5006	0.6054	0.7146	0.7226	0.817	0.8352	0.8652	0.8872	0.9188	0.9332	0.9468	0.9468	1	1	1	1	1	1	1	1	1	1	1	1	1
9	0	0	0.0059	0.0075	0.0166	0.029	0.0394	0.0528	0.0645	0.0665	0.0685	0.0699	0.076	0.08	0.0866	0.0917	0.142	0.1903	0.2696	0.3132	0.3304	0.3884	0.4195	0.476	0.5006	0.5994	0.7059	0.7103	0.8166	0.8376	0.8604	0.881	0.923	0.925	0.9472	0.9488	0.9892	1	1	1	1	1	1	1	1	1	1	1	1
10	0	0	0.0051	0.0089	0.0174	0.032	0.0422	0.0516	0.066	0.0671	0.0685	0.0705	0.075	0.0798	0.0842	0.0917	0.1404	0.1912	0.27	0.3184	0.3396	0.3996	0.4024	0.4552	0.5267	0.6093	0.6927	0.7112	0.8004	0.8178	0.8708	0.8916	0.9184	0.9284	0.9356	0.9504	0.9715	1	1	1	1	1	1	1	1	1	1	1	1
Avg	0	0	0.00504	0.00774	0.01696	0.0304	0.04084	0.05224	0.06462	0.06644	0.06868	0.07041	0.07534	0.07904	0.08448	0.09059	0.14012	0.19141	0.27006	0.31376	0.32544	0.39436	0.41626	0.46904	0.50936	0.59943	0.70325	0.71864	0.81148	0.82509	0.86794	0.88872	0.91646	0.926	0.9398	0.95302	0.98461	1	1	1	1	1	1	1	1	1	1	1	1
4-sparse NC
	0	10	20	30	40	50	60	70	80	90	100	110	120	130	140	150	160	170	180	190	200	210	220	230	240	250	260	270	280	290	300	310	320	330	340	350	360	370	380	390	400	410	420	430	440	450	460	470	480
1	0	0	0.0033	0.0079	0.0174	0.0316	0.0426	0.0512	0.0654	0.0653	0.0673	0.0699	0.0742	0.0794	0.0854	0.0899	0.1204	0.1408	0.1592	0.1778	0.2324	0.272	0.2803	0.3436	0.4794	0.4786	0.5246	0.5759	0.6362	0.6516	0.7074	0.7224	0.7528	0.7906	0.8102	0.8209	0.8512	0.8624	0.8708	0.8909	0.9214	0.941	0.9614	0.9716	0.9762	0.9808	0.9916	1	1
2	0	0	0.0039	0.0075	0.0176	0.0308	0.0398	0.0492	0.0633	0.0665	0.0691	0.0702	0.0758	0.079	0.0854	0.0908	0.12	0.1392	0.1606	0.1712	0.2004	0.2436	0.2836	0.3472	0.4578	0.4696	0.5249	0.5885	0.6282	0.6598	0.7056	0.723	0.7563	0.7915	0.8118	0.8206	0.8524	0.8615	0.872	0.893	0.9222	0.9383	0.9574	0.9699	0.9754	0.98	0.9906	1	1
3	0	0	0.0029	0.0079	0.0164	0.0312	0.0402	0.0508	0.0654	0.0659	0.0688	0.0711	0.0756	0.0782	0.0842	0.0899	0.1188	0.1392	0.1594	0.1739	0.2296	0.2612	0.2872	0.352	0.4521	0.4744	0.512	0.5852	0.6218	0.6572	0.7071	0.7203	0.7563	0.7906	0.8118	0.8206	0.8527	0.8624	0.872	0.8924	0.9158	0.9404	0.9558	0.9699	0.9762	0.98	1	1	1
4	0	0	0.0031	0.0069	0.0166	0.0316	0.0422	0.0516	0.066	0.0662	0.0673	0.0714	0.0746	0.0784	0.087	0.0893	0.1196	0.14	0.1608	0.1715	0.2124	0.2696	0.3064	0.3452	0.4785	0.4732	0.5198	0.5786	0.6374	0.6558	0.7065	0.723	0.7535	0.7924	0.8112	0.8212	0.8512	0.8612	0.872	0.8912	0.9158	0.9401	0.9606	0.9657	0.976	0.9806	0.9908	1	1
5	0	0	0.0045	0.0079	0.016	0.0312	0.0414	0.048	0.0633	0.065	0.0694	0.0699	0.0746	0.0782	0.0842	0.0917	0.1208	0.1396	0.1606	0.1739	0.2224	0.2716	0.3019	0.3436	0.4716	0.4816	0.515	0.5861	0.6272	0.6496	0.7053	0.7224	0.757	0.7909	0.811	0.82	0.8509	0.8618	0.8708	0.8924	0.9198	0.9404	0.959	0.9706	0.977	0.9816	0.991	1	1
6	0	0	0.0039	0.0069	0.0172	0.0308	0.0406	0.0516	0.063	0.0662	0.0697	0.0714	0.0742	0.0786	0.0866	0.0908	0.12	0.1392	0.1598	0.1964	0.2336	0.2416	0.3097	0.334	0.4536	0.4891	0.5048	0.5711	0.6346	0.6566	0.7059	0.7206	0.7528	0.7903	0.8106	0.8218	0.8524	0.8603	0.8716	0.8909	0.9214	0.9407	0.9582	0.9671	0.9758	0.9818	0.9914	1	1
7	0	0	0.0037	0.0081	0.0164	0.0308	0.0422	0.0504	0.0648	0.0665	0.0676	0.0693	0.076	0.0782	0.0854	0.0905	0.1196	0.1402	0.1606	0.1874	0.2012	0.242	0.2905	0.3396	0.477	0.4792	0.5027	0.5774	0.6372	0.6508	0.7056	0.7227	0.757	0.7909	0.8112	0.8221	0.8524	0.8606	0.8712	0.8924	0.9174	0.9398	0.9598	0.9699	0.9768	0.9812	0.9908	1	1
8	0	0	0.0041	0.0069	0.0172	0.03	0.0422	0.0496	0.0657	0.0656	0.0694	0.0696	0.0758	0.0792	0.0834	0.0893	0.1192	0.1404	0.1606	0.1877	0.22	0.2768	0.2872	0.3536	0.4653	0.4699	0.5252	0.5819	0.625	0.6582	0.7059	0.7224	0.7528	0.7924	0.8114	0.823	0.8515	0.8624	0.8728	0.8921	0.915	0.9383	0.9606	0.9713	0.9762	0.9816	0.9912	1	1
9	0	0	0.0029	0.0077	0.0166	0.0284	0.0426	0.0484	0.0636	0.0662	0.0676	0.0696	0.0748	0.0792	0.085	0.0908	0.1212	0.1402	0.1606	0.1808	0.2328	0.2792	0.2842	0.3496	0.4677	0.4723	0.5045	0.5759	0.6358	0.6474	0.7068	0.7206	0.7542	0.7924	0.812	0.8206	0.8503	0.8609	0.8716	0.8915	0.9198	0.9398	0.9574	0.9671	0.9764	0.9802	0.99	1	1
10	0	0	0.0045	0.0079	0.0172	0.0312	0.0402	0.0488	0.0633	0.065	0.0691	0.0699	0.0744	0.0796	0.085	0.0908	0.1216	0.1396	0.159	0.1871	0.2344	0.2712	0.2815	0.3532	0.4728	0.4738	0.5036	0.5618	0.6312	0.656	0.7077	0.7227	0.7514	0.793	0.811	0.8218	0.8503	0.8606	0.8704	0.893	0.9166	0.9389	0.955	0.9685	0.9768	0.9808	0.9914	1	1
Avg	0	0	0.00368	0.00756	0.01686	0.03076	0.0414	0.04996	0.06438	0.06584	0.06853	0.07023	0.075	0.0788	0.08516	0.09038	0.12012	0.13984	0.16012	0.18077	0.22192	0.26288	0.29125	0.34616	0.46758	0.47617	0.51371	0.57824	0.63146	0.6543	0.70638	0.72201	0.75441	0.7915	0.81122	0.82126	0.85153	0.86141	0.87152	0.89198	0.91852	0.93977	0.95852	0.96916	0.97628	0.98086	0.99188	1	1
[truncated: 1 more columns]
