# Supplementary material for: Minimal Increase Network Coding for Dynamic Networks
Source: PLoS One. 2016 Feb 11;11(2):e0148725. doi: 10.1371/journal.pone.0148725 (PMC4750993; doi:10.1371/journal.pone.0148725)
Supplement: S3 Fig — (TXT) [file pone.0148725.s003.txt]

Figure 4
MINC
	64KB	128KB	256KB	512KB	1024KB	2048KB
1	360	328	318	308	346	366
2	346	316	318	310	348	378
3	356	310	304	308	350	372
4	354	328	302	302	354	368
5	350	322	312	308	356	378
6	346	316	306	316	354	378
7	354	326	308	300	350	368
8	360	320	308	302	346	378
9	346	326	318	302	358	372
10	348	322	308	316	352	372
Avg	352	321.4	310.2	307.2	351.4	373
RLNC
	64KB	128KB	256KB	512KB	1024KB	2048KB
1	386	385	349	347	386	403
2	386	370	325	353	380	400
3	374	382	340	350	368	409
4	380	376	340	356	392	400
5	380	382	355	353	374	406
6	389	358	337	344	389	409
7	374	370	334	362	383	385
8	377	373	343	347	389	406
9	374	382	328	362	380	412
10	389	373	334	362	371	391
Avg	380.9	375.1	338.5	353.6	381.2	402.1
4-sparse NC
	64KB	128KB	256KB	512KB	1024KB	2048KB
1	344	348	361	381	417	454
2	356	357	355	384	429	448
3	365	369	361	375	435	454
4	362	357	376	393	429	475
5	347	372	370	390	408	445
6	353	366	382	381	408	454
7	365	351	367	396	411	451
8	362	354	376	405	432	451
9	362	354	370	381	420	448
10	335	372	361	402	408	445
Avg	355.1	360	367.9	388.8	419.7	452.5
8-sparse NC
	64KB	128KB	256KB	512KB	1024KB	2048KB
1	457	470	477	517	541	587
2	448	476	477	520	553	605
3	454	464	489	529	547	590
4	448	482	474	529	562	599
5	448	455	477	526	565	578
6	457	482	486	508	535	578
7	445	458	471	532	541	596
8	451	461	480	523	535	602
9	460	455	483	514	553	581
10	460	467	477	526	547	596
Avg	452.8	467	479.1	522.4	547.9	591.2
